# Supplementary material for: ﻿Discovery of a new Isonychia species with distinctive characters from southwestern China, and preliminary exploration of its phylogenetic status (Ephemeroptera, Isonychiidae)
Source: Zookeys. 2024 Nov 19;1218:135–51. doi: 10.3897/zookeys.1218.137110 (PMC11600002; doi:10.3897/zookeys.1218.137110)
Supplement: XML Treatment for Isonychia latias [file zookeys.1218.137110-treatment1.xml]

<!DOCTYPE tp:taxon-treatment
  PUBLIC "-//TaxonX//DTD Taxonomic Treatment Publishing DTD v0 20100105//EN" "tax-treatment-NSO.dtd">
<tp:taxon-treatment xmlns:tp="http://www.plazi.org/taxpub"><tp:treatment-meta><kwd-group><label>Taxon classification</label><kwd>
              <named-content content-type="kingdom">Animalia</named-content>
            </kwd><kwd>
              <named-content content-type="order">Ephemeroptera</named-content>
            </kwd><kwd>
              <named-content content-type="family">Isonychiidae</named-content>
            </kwd></kwd-group><mixed-citation publication-type="journal"><person-group><name><surname>Mu</surname><given-names>Pengxu</given-names></name><name><surname>Huang</surname><given-names>Xiaolei</given-names></name></person-group><article-title>﻿Discovery of a new <italic><tp:taxon-name><tp:taxon-name-part taxon-name-part-type="genus" reg="Isonychia">Isonychia</tp:taxon-name-part></tp:taxon-name></italic> species with distinctive characters from southwestern China, and preliminary exploration of its phylogenetic status (<tp:taxon-name><tp:taxon-name-part taxon-name-part-type="order">Ephemeroptera</tp:taxon-name-part></tp:taxon-name>, <tp:taxon-name><tp:taxon-name-part taxon-name-part-type="family">Isonychiidae</tp:taxon-name-part></tp:taxon-name>)</article-title><source>Zookeys</source><day>19</day><month>11</month><year>2024</year><volume>1218</volume><fpage>135</fpage><lpage>151</lpage><pub-id pub-id-type="doi">10.3897/zookeys.1218.137110</pub-id></mixed-citation></tp:treatment-meta><tp:nomenclature><label>﻿</label><tp:taxon-name>
            <object-id xmlns:xlink="http://www.w3.org/1999/xlink" content-type="arpha" xlink:type="simple">63D6E8E3-7D51-5808-829E-22D61CB7A3E6</object-id>
            <tp:taxon-name-part taxon-name-part-type="genus" reg="Isonychia">Isonychia</tp:taxon-name-part>
            <tp:taxon-name-part taxon-name-part-type="species" reg="latias">latias</tp:taxon-name-part>
            <object-id xmlns:xlink="http://www.w3.org/1999/xlink" content-type="zoobank" xlink:type="simple">https://zoobank.org/BDD9DBA9-82B4-4D68-BCF8-42F53CEC10A2</object-id>
          </tp:taxon-name><tp:taxon-status xmlns:xlink="http://www.w3.org/1999/xlink" xlink:type="simple">sp. nov.</tp:taxon-status><xref ref-type="fig" rid="F1">Figs 1</xref><xref ref-type="fig" rid="F2">, 2</xref><xref ref-type="fig" rid="F3">, 3</xref><xref ref-type="fig" rid="F4">, 4</xref><xref ref-type="fig" rid="F5">, 5</xref><xref ref-type="fig" rid="F6">, 6</xref><xref ref-type="fig" rid="F7">, 7</xref><xref ref-type="fig" rid="F8">, 8</xref><xref ref-type="fig" rid="F9">, 9 Chinese name: 比翼等蜉</xref></tp:nomenclature><tp:treatment-sec sec-type="type material" id="SECID0EZVAE"><title>Type material.</title><p><bold><italic>Holotype</italic>: male imago, China</bold> • <bold>Guizhou Province</bold>, Zunyi City, Xishui County, China Dan Xia Valley, Sanchahe River [贵州省遵义市习水县中国丹霞谷三岔河] (<named-content xmlns:xlink="http://www.w3.org/1999/xlink" content-type="dwc:verbatimCoordinates" xlink:type="simple"><named-content content-type="geo-json" specific-use="{&#34;type&#34;:&#34;Point&#34;,&#34;coordinates&#34;:[106.410003,28.497144]}" id="NCID0EJWAE" xlink:type="simple">28.497144N, 106.410003E</named-content></named-content>, alt. 880 m), 21.V.2024, leg. Pengxu Mu; in ethanol; <abbrev xmlns:xlink="http://www.w3.org/1999/xlink" content-type="institution" xlink:title="State Key Laboratory of Ecological Pest Control for Fujian and Taiwan Crops, College of Plant Protection, Fujian Agriculture and Forestry University" id="ABBRID0EOWAE" xlink:type="simple">FAFU</abbrev>. <bold><italic>Paratypes</italic></bold> • 8 male imagos, 8 female imagos, 12 male subimagos, 15 female subimagos, 12 larvae, 22 larval exuviae, same information as holotype; in ethanol; <abbrev xmlns:xlink="http://www.w3.org/1999/xlink" content-type="institution" xlink:title="State Key Laboratory of Ecological Pest Control for Fujian and Taiwan Crops, College of Plant Protection, Fujian Agriculture and Forestry University" id="ABBRID0EWWAE" xlink:type="simple">FAFU</abbrev>.</p></tp:treatment-sec><tp:treatment-sec sec-type="description" id="SECID0E2WAE"><title>Description.</title><p><bold>Male imago.</bold> Forewing length 18.5–20.0 mm.</p><p><bold><italic>Coloration</italic>.</bold> General body color brown to reddish brown (Fig. <xref ref-type="fig" rid="F1">1A</xref>). Head capsule dark brown except anterior part pale; compound eyes gray (Fig. <xref ref-type="fig" rid="F2">2A</xref>). Pronotum dark brown except posterolateral parts pale; mesoscutum brown, and mesoscutellum and metanotum dark brown; pleura of pterothorax with three yellowish stripes formed by pale conjunctivas; basisternum and furcasternum of mesothorax dark reddish brown, and basisternum of metathorax pale reddish (Fig. <xref ref-type="fig" rid="F2">2B, C</xref>). Forefemur brown, slightly shaded with dark brown apically; foretibia and foretarsus dark brown; mid- and hindlegs brown (Fig. <xref ref-type="fig" rid="F2">2G</xref>). Fore- and hindwings with distinct, dark brown coloration and pale yellowish shadings as in Fig. <xref ref-type="fig" rid="F3">3A</xref>; all veins of both wings pale brown. Abdominal terga I and X dark brown; terga II–VII pale brown, except lateral margins slightly shaded with dark brown; terga VIII–IX with anteromedian part pale brown and posterolateral part dark brown, and dark brown area of tergum IX larger than that of tergum VIII; terga II–IX with pair of dark, submedian, longitudinal, oblique stripes (Fig. <xref ref-type="fig" rid="F4">4A</xref>). Abdominal sterna reddish brown except sternum IX dark brown; sterna II–IX with pair of dark submedian longitudinal oblique stripes, and sterna II–VI with four dark dots situated in transverse line behind these stripes. Styliger and gonostyli pale brown, and penis dark brown (Fig. <xref ref-type="fig" rid="F4">4C</xref>). Cerci dark brown along their entire length.</p><fig id="F1" position="float" orientation="portrait"><object-id xmlns:xlink="http://www.w3.org/1999/xlink" content-type="doi" xlink:type="simple">10.3897/zookeys.1218.137110.figure1</object-id><object-id xmlns:xlink="http://www.w3.org/1999/xlink" content-type="zenodo_dep_id" xlink:type="simple">14196094</object-id><object-id xmlns:xlink="http://www.w3.org/1999/xlink" content-type="arpha" xlink:type="simple">BA93BE67-F132-5C11-93F3-32E9847CDE19</object-id><label>Figure 1.</label><caption><p>Adults of <italic><tp:taxon-name><tp:taxon-name-part taxon-name-part-type="genus" reg="Isonychia">Isonychia</tp:taxon-name-part><tp:taxon-name-part taxon-name-part-type="species" reg="latias">latias</tp:taxon-name-part></tp:taxon-name></italic> sp. nov. <bold>A</bold> male imago <bold>B</bold> female imago <bold>C</bold> male subimago. (Photographed by Qianle Lu).</p></caption><graphic xmlns:xlink="http://www.w3.org/1999/xlink" xlink:href="zookeys-1218-135_article-137110__-g001.jpg" position="float" orientation="portrait" xlink:type="simple" id="oo_1177987.jpg"><uri content-type="original_file" xlink:type="simple">https://binary.pensoft.net/fig/1177987</uri></graphic></fig><fig id="F2" position="float" orientation="portrait"><object-id xmlns:xlink="http://www.w3.org/1999/xlink" content-type="doi" xlink:type="simple">10.3897/zookeys.1218.137110.figure2</object-id><object-id xmlns:xlink="http://www.w3.org/1999/xlink" content-type="zenodo_dep_id" xlink:type="simple">14196098</object-id><object-id xmlns:xlink="http://www.w3.org/1999/xlink" content-type="arpha" xlink:type="simple">63CE4CE1-62CD-54BF-B5EC-86A7F6868DD3</object-id><label>Figure 2.</label><caption><p>Imaginal structures of <italic><tp:taxon-name><tp:taxon-name-part taxon-name-part-type="genus" reg="Isonychia">Isonychia</tp:taxon-name-part><tp:taxon-name-part taxon-name-part-type="species" reg="latias">latias</tp:taxon-name-part></tp:taxon-name></italic> sp. nov. <bold>A–C</bold> male imago <bold>A</bold> head <bold>B</bold> thorax, lateral view <bold>C</bold> thorax, ventral view <bold>D–F</bold> female imago <bold>D</bold> head <bold>E</bold> thorax, lateral view <bold>F</bold> thorax, ventral view <bold>G, H</bold> legs (fl: foreleg; ml: midleg; hl: hindleg) <bold>G</bold> male imago <bold>H</bold> female imago. Scale bars: 1.0 mm (<bold>A, D, G, H</bold>).</p></caption><graphic xmlns:xlink="http://www.w3.org/1999/xlink" xlink:href="zookeys-1218-135_article-137110__-g002.jpg" position="float" orientation="portrait" xlink:type="simple" id="oo_1177988.jpg"><uri content-type="original_file" xlink:type="simple">https://binary.pensoft.net/fig/1177988</uri></graphic></fig><fig id="F3" position="float" orientation="portrait"><object-id xmlns:xlink="http://www.w3.org/1999/xlink" content-type="doi" xlink:type="simple">10.3897/zookeys.1218.137110.figure3</object-id><object-id xmlns:xlink="http://www.w3.org/1999/xlink" content-type="zenodo_dep_id" xlink:type="simple">14196100</object-id><object-id xmlns:xlink="http://www.w3.org/1999/xlink" content-type="arpha" xlink:type="simple">17449ED9-F075-5A85-94C4-16734DE42D40</object-id><label>Figure 3.</label><caption><p>Wings of <italic><tp:taxon-name><tp:taxon-name-part taxon-name-part-type="genus" reg="Isonychia">Isonychia</tp:taxon-name-part><tp:taxon-name-part taxon-name-part-type="species" reg="latias">latias</tp:taxon-name-part></tp:taxon-name></italic> sp. nov. <bold>A</bold> male imago <bold>B</bold> female imago <bold>C</bold> male subimago. Scale bars: 5.0 mm.</p></caption><graphic xmlns:xlink="http://www.w3.org/1999/xlink" xlink:href="zookeys-1218-135_article-137110__-g003.jpg" position="float" orientation="portrait" xlink:type="simple" id="oo_1177989.jpg"><uri content-type="original_file" xlink:type="simple">https://binary.pensoft.net/fig/1177989</uri></graphic></fig><fig id="F4" position="float" orientation="portrait"><object-id xmlns:xlink="http://www.w3.org/1999/xlink" content-type="doi" xlink:type="simple">10.3897/zookeys.1218.137110.figure4</object-id><object-id xmlns:xlink="http://www.w3.org/1999/xlink" content-type="zenodo_dep_id" xlink:type="simple">14196104</object-id><object-id xmlns:xlink="http://www.w3.org/1999/xlink" content-type="arpha" xlink:type="simple">E3FB21EA-7DD0-56E9-9734-CD46BD7389A4</object-id><label>Figure 4.</label><caption><p>Imaginal structures of <italic><tp:taxon-name><tp:taxon-name-part taxon-name-part-type="genus" reg="Isonychia">Isonychia</tp:taxon-name-part><tp:taxon-name-part taxon-name-part-type="species" reg="latias">latias</tp:taxon-name-part></tp:taxon-name></italic> sp. nov. <bold>A, B</bold> abdominal segments V–X, dorsal view <bold>A</bold> male <bold>B</bold> female <bold>C, D</bold> genital segments, ventral view <bold>C</bold> male <bold>D</bold> female <bold>E–H</bold> penis <bold>E</bold> ventral view <bold>F</bold> dorsal view <bold>G</bold> penis lobe enlarged, ventral view <bold>H</bold> penis lobe enlarged, dorsal view.</p></caption><graphic xmlns:xlink="http://www.w3.org/1999/xlink" xlink:href="zookeys-1218-135_article-137110__-g004.jpg" position="float" orientation="portrait" xlink:type="simple" id="oo_1177990.jpg"><uri content-type="original_file" xlink:type="simple">https://binary.pensoft.net/fig/1177990</uri></graphic></fig><p><bold><italic>Legs</italic></bold> (Fig. <xref ref-type="fig" rid="F2">2G</xref>). Foreleg: length ratio of femur (2.7 mm):tibia:tarsus 1.0:1.5:1.6, length ratio of tarsomeres from basal to apical 1.0:1.3:1.0:0.9:0.4. Midleg: length ratio of femur (3.2 mm):tibia:tarsus 1.0:1.4:0.6, tarsomeres arranged in decreasing order as 5, 2, 1, 3, 4. Hindleg: length ratio of femur (3.2 mm):tibia:tarsus 1.0:1.2:0.5, tarsomeres arranged in decreasing order as 5, 2, 1, 3, 4. Foreleg with both claws similar, blunt, and provided with a soft plate; mid- and hindlegs with both claws similar and pointed.</p><p><bold><italic>Wings</italic></bold> (Fig. <xref ref-type="fig" rid="F3">3A</xref>). Forewing: number of crossveins relatively large, and pterostigmatic area with about 30 crossveins between C and Sc; MP forked asymmetrically, MP<sub>2</sub> strongly curved in proximal part; cubital field with two or three unforked and four forked veins gone from CuA to basitornal and tornoapical margins. Hindwing: length ratio of maximum length:width 1.4:1.0; costal projection round and with 4–5 crossveins; tornoapical margin slightly concave; RS forked about 1/2 of distance from base of vein to margin; MA forked slightly more apically than RS; MP forked about 3/4 of distance from base of vein to margin.</p><p><bold><italic>Genitals</italic></bold> (Fig. <xref ref-type="fig" rid="F4">4C, E–H</xref>). Gonostyli pedestals relatively long with blunt ventral-apical-median angles. Gonostylus with length of segment II ca 2.0 of segment III length, and length of segment III ca 1.4 of segment IV length. Penis reaching to middle part of gonostyli pedestals; penis lobes deeply separated with apices strongly divergent, and stout spines only present on subapical area of ventral surface. Processes between styliger and penis absent.</p><p><bold>Female imago.</bold> Forewing length 22.7–23.5 mm. Similar to male imago except the following:</p><p><bold><italic>Coloration</italic>.</bold> General body color reddish (Fig. <xref ref-type="fig" rid="F1">1B</xref>). Compound eyes blue-gray (Fig. <xref ref-type="fig" rid="F2">2D</xref>). Thoracic pattern similar to male imago but reddish in general (Fig. <xref ref-type="fig" rid="F2">2E, F</xref>). Forefemur reddish, slightly shaded with dark reddish apically; foretibia dark reddish; foretarsus, mid- and hindlegs reddish (Fig. <xref ref-type="fig" rid="F2">2H</xref>). Forewing with dark brown band occupying pterostigmatic area; hindwing colorless; all veins of both wings dark brown (Fig. <xref ref-type="fig" rid="F3">3B</xref>). Abdominal tergum I dark reddish; terga II–VII reddish; terga VIII–IX with anteromedian part reddish and posterolateral part black, and black area of tergum IX larger than that of tergum VIII (Fig. <xref ref-type="fig" rid="F4">4B</xref>). Abdominal sterna reddish brown, except sternum IX with large, transverse, dark brown band (Fig. <xref ref-type="fig" rid="F4">4D</xref>).</p><p><bold><italic>Legs</italic></bold> (Fig. <xref ref-type="fig" rid="F2">2H</xref>). Foreleg: length ratio of femur (2.8 mm):tibia:tarsus 1.0:1.5:0.9, length ratio of tarsomeres from basal to apical 1.0:1.1:0.9:0.7:1.1. Midleg: length ratio of femur (3.5 mm):tibia:tarsus 1.0:1.3:0.5. Hindleg: length ratio of femur (3.8 mm):tibia:tarsus 1.0:1.0:0.4. Both claws of all legs similar and pointed.</p><p><bold><italic>Wings</italic></bold> (Fig. <xref ref-type="fig" rid="F3">3B</xref>). Hindwing: length ratio of maximum length:width 1.6:1.0; RS forked about 2/5 of distance from base of vein to margin; MA forked about 1/2 of distance from base of vein to margin; MP forked about 7/10 of distance from base of vein to margin.</p><p><bold><italic>Genitalia</italic></bold> (Fig. <xref ref-type="fig" rid="F4">4D</xref>). Subgenital plate slightly elongated with rounded posterior margin. Subanal plate with deep posteromedian emargination.</p><p><bold>Male subimago.</bold> Similar to male imago except the following: Mesonotum with brown lateral pigmented area occupying submedioscutum and sublateroscutum back to posterior scutal protuberance (<abbrev xmlns:xlink="http://www.w3.org/1999/xlink" xlink:title="posterior scutal protuberance" id="ABBRID0EVAAG" xlink:type="simple">PSp</abbrev>); medioscutum and <abbrev xmlns:xlink="http://www.w3.org/1999/xlink" xlink:title="posterior scutal protuberance" id="ABBRID0EZAAG" xlink:type="simple">PSp</abbrev> pale. Foreleg: length ratio of femur (2.6 mm):tibia:tarsus 1.0:1.4:1.2, length ratio of tarsomeres from basal to apical 1.0:1.0:0.8:0.7:0.7. Tarsomeres of all legs covered with “U”-shape, blunt microlepides. Both claws of all legs similar and pointed. Wings brown to dark brown in general, coloration as in Fig. <xref ref-type="fig" rid="F3">3C</xref>.</p><p><bold>Female subimago.</bold> Similar to male subimago except the following: Foreleg: length ratio of femur (2.9 mm):tibia:tarsus 1.0:1.4:0.9, length ratio of tarsomeres from basal to apical 1.0:1.1:0.9:0.7:1.1. Subgenital plate not elongated.</p><p><bold>Larva.</bold> Body length: male 19.3–20.6 mm; female 23.7–26.1 mm.</p><p><bold><italic>Coloration</italic>.</bold> General body color dark brown. Head capsule dark brown, except frontal carina, and median parts of clypeus and vertex yellowish; scape and pedicel brown, flagella pale; dorsum of labrum dark brown with pale longitudinal line medially (Fig. <xref ref-type="fig" rid="F5">5A</xref>). Thoracic nota dark brown but with pale median longitudinal stripe and irregular pale markings (Fig. <xref ref-type="fig" rid="F6">6A</xref>). Forefemur with two transverse dark bands, foretibia with 1 transverse dark band medially, and foretarsus with 1 transverse dark band in proximal part; mid- and hindleg with similar coloration except femur with two transverse dark bands connected by dark stripe, and dark band on tibia more basally (Fig. <xref ref-type="fig" rid="F6">6C</xref>). Abdominal terga dark brown in general; terga I–VII with pale median longitudinal stripes (shorter and less pronounced posteriorly); terga II–IX with pair of pale submedian longitudinal stripes; tergum X with pair of light spots close to anterior margin (Fig. <xref ref-type="fig" rid="F7">7C</xref>). Abdominal sterna brown in general; sterna II–IX with pair of pale submedian longitudinal stripes, and sterna II–VIII with four dots situated in transverse line behind these stripes. Tergalii without distinct dots or markings (Fig. <xref ref-type="fig" rid="F7">7A</xref>). Caudalii brown basally and gradually paler towards apices without dark band medially.</p><fig id="F5" position="float" orientation="portrait"><object-id xmlns:xlink="http://www.w3.org/1999/xlink" content-type="doi" xlink:type="simple">10.3897/zookeys.1218.137110.figure5</object-id><object-id xmlns:xlink="http://www.w3.org/1999/xlink" content-type="zenodo_dep_id" xlink:type="simple">14196106</object-id><object-id xmlns:xlink="http://www.w3.org/1999/xlink" content-type="arpha" xlink:type="simple">29075800-109E-55F2-B941-4831674997A8</object-id><label>Figure 5.</label><caption><p>Larval structures of <italic><tp:taxon-name><tp:taxon-name-part taxon-name-part-type="genus" reg="Isonychia">Isonychia</tp:taxon-name-part><tp:taxon-name-part taxon-name-part-type="species" reg="latias">latias</tp:taxon-name-part></tp:taxon-name></italic> sp. nov. <bold>A</bold> head, front view <bold>B</bold> labrum (left: dorsal view; right: ventral view) <bold>C</bold> mandible, dorsal view (left: left mandible right: right mandible) <bold>D</bold> hypopharynx (left: dorsal view right: ventral view) <bold>E</bold> maxilla, dorsal view <bold>F</bold> labium (left: dorsal view; right: ventral view).</p></caption><graphic xmlns:xlink="http://www.w3.org/1999/xlink" xlink:href="zookeys-1218-135_article-137110__-g005.jpg" position="float" orientation="portrait" xlink:type="simple" id="oo_1177991.jpg"><uri content-type="original_file" xlink:type="simple">https://binary.pensoft.net/fig/1177991</uri></graphic></fig><fig id="F6" position="float" orientation="portrait"><object-id xmlns:xlink="http://www.w3.org/1999/xlink" content-type="doi" xlink:type="simple">10.3897/zookeys.1218.137110.figure6</object-id><object-id xmlns:xlink="http://www.w3.org/1999/xlink" content-type="zenodo_dep_id" xlink:type="simple">14196108</object-id><object-id xmlns:xlink="http://www.w3.org/1999/xlink" content-type="arpha" xlink:type="simple">133E18B1-22D8-5CBA-B6AB-B5938F39509F</object-id><label>Figure 6.</label><caption><p>Larval structures of <italic><tp:taxon-name><tp:taxon-name-part taxon-name-part-type="genus" reg="Isonychia">Isonychia</tp:taxon-name-part><tp:taxon-name-part taxon-name-part-type="species" reg="latias">latias</tp:taxon-name-part></tp:taxon-name></italic> sp. nov. <bold>A</bold> right half of pronotum and mesonotum <bold>B</bold> thorax, ventral view (white arrow shows projection on basisternum of mesothorax black arrow shows projection on basisternum of metathorax) <bold>C</bold> legs (fl: foreleg ml: midleg hl: hindleg) <bold>D</bold> apical part of foreleg <bold>E</bold> ventral cleft of hindfemur. Scale bar: 1.0 mm (<bold>C</bold>).</p></caption><graphic xmlns:xlink="http://www.w3.org/1999/xlink" xlink:href="zookeys-1218-135_article-137110__-g006.jpg" position="float" orientation="portrait" xlink:type="simple" id="oo_1177992.jpg"><uri content-type="original_file" xlink:type="simple">https://binary.pensoft.net/fig/1177992</uri></graphic></fig><fig id="F7" position="float" orientation="portrait"><object-id xmlns:xlink="http://www.w3.org/1999/xlink" content-type="doi" xlink:type="simple">10.3897/zookeys.1218.137110.figure7</object-id><object-id xmlns:xlink="http://www.w3.org/1999/xlink" content-type="zenodo_dep_id" xlink:type="simple">14196110</object-id><object-id xmlns:xlink="http://www.w3.org/1999/xlink" content-type="arpha" xlink:type="simple">E17F26CD-42B4-57D8-A6AF-9B34AF6D7EDE</object-id><label>Figure 7.</label><caption><p>Larval structures of <italic><tp:taxon-name><tp:taxon-name-part taxon-name-part-type="genus" reg="Isonychia">Isonychia</tp:taxon-name-part><tp:taxon-name-part taxon-name-part-type="species" reg="latias">latias</tp:taxon-name-part></tp:taxon-name></italic> sp. nov. <bold>A</bold> tergalii (t1: tergalius I; t4: tergalius IV; t5: tergalius V; t7: tergalius VII) <bold>B</bold> thoracic sterna, lateral view (white arrow shows projection on basisternum of mesothorax black arrow shows projection on basisternum of metathorax) <bold>C</bold> abdominal terga I–X <bold>D</bold> abdominal sterna VIII–IX <bold>E</bold> caudalii. Scale bars: 1.0 cm (<bold>A</bold>); 2.0 mm (<bold>C, E</bold>).</p></caption><graphic xmlns:xlink="http://www.w3.org/1999/xlink" xlink:href="zookeys-1218-135_article-137110__-g007.jpg" position="float" orientation="portrait" xlink:type="simple" id="oo_1177993.jpg"><uri content-type="original_file" xlink:type="simple">https://binary.pensoft.net/fig/1177993</uri></graphic></fig><p><bold><italic>Mouthparts</italic></bold> (Fig. <xref ref-type="fig" rid="F5">5B–F</xref>). Typical of <italic><tp:taxon-name><tp:taxon-name-part taxon-name-part-type="genus" reg="Isonychia">Isonychia</tp:taxon-name-part></tp:taxon-name></italic>, setal pattern consistent with other congeners in general. Labrum subquadrate, widest part about twice as long. Superlingua round, width ca 0.6 of lingua width. Distal dentiseta of maxilla strongly diminished, needle-like, distinctly shorter and slenderer than proximal dentiseta. Length of segment I of maxillary palp ca 0.4 of segment II length. Length of segment I of labial palp ca 0.5 of segment II length. Length of paraglossa ca 0.5 of glossa length.</p><p><bold><italic>Legs</italic></bold> (Fig. <xref ref-type="fig" rid="F6">6C–E</xref>). Setal pattern typical of <italic><tp:taxon-name><tp:taxon-name-part taxon-name-part-type="genus" reg="Isonychia">Isonychia</tp:taxon-name-part></tp:taxon-name></italic>. Ventral cleft of hind femur with 5–8 spines. All claws with 7–9 blunt denticles. Gill on joining of forecoxa with thorax well developed, tuft-like.</p><p><bold><italic>Thoracic sterna</italic></bold> (Figs <xref ref-type="fig" rid="F6">6B</xref>, <xref ref-type="fig" rid="F7">7B</xref>). Bifurcate projection on basisternum of mesothorax well developed; paired projections on basisternum of metathorax relatively weakly expressed.</p><p><bold><italic>Tergalii</italic></bold> (Fig. <xref ref-type="fig" rid="F7">7A</xref>). Lamella of tergalius I distinctly smaller than other lamellae of tergalii, apical part of costal rib with 4–5 spine-like denticles; lamellae of tergalii II–VII gradually larger posteriorly, each lamella usually with 5–7 spine-like denticles on apical part of costal rib and on apical part of posterior branch of anal rib (rarely beyond this range, and in tergalii III–VII mostly with 6 denticles), and no denticles present on apical margin between these two areas. Ventral fibrillose lobe well developed in all tergalii.</p><p><bold><italic>Abdominal terga and sterna</italic></bold> (Fig. <xref ref-type="fig" rid="F7">7C, D</xref>). Terga II–X with acute denticles along posterior margins. Sterna VI–VIII with acute denticles along posterior margins, and subanal plate with smaller and denser denticles on median part of posterior margin. Posterolateral spines well developed on segment VIII–IX.</p><p><bold>Egg</bold> (Fig. <xref ref-type="fig" rid="F8">8A–D</xref>). Spherical; chorion densely covered with small tubercles, and without reticulation; KCTs dense in one hemisphere, and other area sparsely scattered with smaller KCTs.</p><fig id="F8" position="float" orientation="portrait"><object-id xmlns:xlink="http://www.w3.org/1999/xlink" content-type="doi" xlink:type="simple">10.3897/zookeys.1218.137110.figure8</object-id><object-id xmlns:xlink="http://www.w3.org/1999/xlink" content-type="zenodo_dep_id" xlink:type="simple">14196114</object-id><object-id xmlns:xlink="http://www.w3.org/1999/xlink" content-type="arpha" xlink:type="simple">A19EFA56-F512-5321-A41E-5FC3CD74748A</object-id><label>Figure 8.</label><caption><p>SEM photos of eggs of <italic><tp:taxon-name><tp:taxon-name-part taxon-name-part-type="genus" reg="Isonychia">Isonychia</tp:taxon-name-part><tp:taxon-name-part taxon-name-part-type="species" reg="latias">latias</tp:taxon-name-part></tp:taxon-name></italic> sp. nov. <bold>A, B</bold> egg <bold>C</bold> micropyle enlarged <bold>D</bold> KCTs enlarged.</p></caption><graphic xmlns:xlink="http://www.w3.org/1999/xlink" xlink:href="zookeys-1218-135_article-137110__-g008.jpg" position="float" orientation="portrait" xlink:type="simple" id="oo_1177994.jpg"><uri content-type="original_file" xlink:type="simple">https://binary.pensoft.net/fig/1177994</uri></graphic></fig></tp:treatment-sec><tp:treatment-sec sec-type="diagnosis" id="SECID0EMJAG"><title>Diagnosis.</title><p><italic><tp:taxon-name><tp:taxon-name-part taxon-name-part-type="genus" reg="Isonychia">Isonychia</tp:taxon-name-part><tp:taxon-name-part taxon-name-part-type="species" reg="latias">latias</tp:taxon-name-part></tp:taxon-name></italic> sp. nov. can be readily distinguished from its congeners by the following combination of characters: For male imago: A) wings with distinct, dark brown coloration: on forewing occupying a large area of apical half as a transverse band, a small area around bifurcation point of Rs, and edges along basitornal margin and tornus, and on hindwing occupying almost whole apical part; B) mid- and hindlegs brown, nearly consistent with forefemur; C) pleura of pterothorax with three yellowish stripes formed by pale conjunctivas. For larvae: A) lamellae of all tergalii without spines on apical margin, and without distinct dots or markings; B) abdominal terga I–VII with pale median longitudinal stripes, terga II–IX with pair of pale submedian longitudinal stripes, and tergum X with pair of light spots close to anterior margin; C) caudalii brown basally and gradually paler towards apices without dark band medially. The larvae of <italic><tp:taxon-name><tp:taxon-name-part taxon-name-part-type="genus" reg="Isonychia">I.</tp:taxon-name-part><tp:taxon-name-part taxon-name-part-type="species" reg="latias">latias</tp:taxon-name-part></tp:taxon-name></italic> sp. nov. resemble those of <italic><tp:taxon-name><tp:taxon-name-part taxon-name-part-type="genus" reg="Isonychia">I.</tp:taxon-name-part><tp:taxon-name-part taxon-name-part-type="species" reg="fuscimarginata">fuscimarginata</tp:taxon-name-part></tp:taxon-name></italic><xref ref-type="bibr" rid="B26">Qiang et al., 2024</xref>, based on the similar coloration of abdominal terga. However, they can be differentiated by the following characters: A) each lamella of tergalii of <italic><tp:taxon-name><tp:taxon-name-part taxon-name-part-type="genus" reg="Isonychia">I.</tp:taxon-name-part><tp:taxon-name-part taxon-name-part-type="species" reg="fuscimarginata">fuscimarginata</tp:taxon-name-part></tp:taxon-name></italic> with a large middle dark purple dot basally, while those of <italic><tp:taxon-name><tp:taxon-name-part taxon-name-part-type="genus" reg="Isonychia">I.</tp:taxon-name-part><tp:taxon-name-part taxon-name-part-type="species" reg="latias">latias</tp:taxon-name-part></tp:taxon-name></italic> sp. nov. without dots; B) ventral fibrillose lobes of tergalii of <italic><tp:taxon-name><tp:taxon-name-part taxon-name-part-type="genus" reg="Isonychia">I.</tp:taxon-name-part><tp:taxon-name-part taxon-name-part-type="species" reg="fuscimarginata">fuscimarginata</tp:taxon-name-part></tp:taxon-name></italic> with fewer filaments than those of <italic><tp:taxon-name><tp:taxon-name-part taxon-name-part-type="genus" reg="Isonychia">I.</tp:taxon-name-part><tp:taxon-name-part taxon-name-part-type="species" reg="latias">latias</tp:taxon-name-part></tp:taxon-name></italic> sp. nov.; C) <italic><tp:taxon-name><tp:taxon-name-part taxon-name-part-type="genus" reg="Isonychia">I.</tp:taxon-name-part><tp:taxon-name-part taxon-name-part-type="species" reg="fuscimarginata">fuscimarginata</tp:taxon-name-part></tp:taxon-name></italic> with submedian dark band on all caudalii and apical dark band on cerci, while all caudalii of <italic><tp:taxon-name><tp:taxon-name-part taxon-name-part-type="genus" reg="Isonychia">I.</tp:taxon-name-part><tp:taxon-name-part taxon-name-part-type="species" reg="latias">latias</tp:taxon-name-part></tp:taxon-name></italic> sp. nov. without dark band along their entire length.</p></tp:treatment-sec><tp:treatment-sec sec-type="distribution" id="SECID0EZMAG"><title>Distribution.</title><p>China: Guizhou Province (Zunyi City, Sanchahe River).</p></tp:treatment-sec><tp:treatment-sec sec-type="etymology" id="SECID0E5MAG"><title>Etymology.</title><p>The new species is named after Latias, an alate Pokémon with red and white appearance. The specific epithet <italic>latias</italic> is treated as a noun in apposition to the generic name.</p></tp:treatment-sec><tp:treatment-sec sec-type="biology" id="SECID0EONAG"><title>Biology.</title><p>The larvae of <italic><tp:taxon-name><tp:taxon-name-part taxon-name-part-type="genus" reg="Isonychia">Isonychia</tp:taxon-name-part><tp:taxon-name-part taxon-name-part-type="species" reg="latias">latias</tp:taxon-name-part></tp:taxon-name></italic> sp. nov. have so far been found only in the Sanchahe River in Guizhou Province. The collection site is located near a Danxia landform, characterized by a large amount of dark red rocks in the river (Fig. <xref ref-type="fig" rid="F9">9A, B</xref>). The larvae were primarily collected in rapid sections, and one mature larva about to emerge was found in a gravelly shallow area (Fig. <xref ref-type="fig" rid="F9">9C, D</xref>). The exuviae of the larvae were mainly found on stones 10–20 cm above the water surface, with the highest reaching more than 50 cm. The subimagos of both sexes moulted into imagos spending three nights after they were caught.</p><fig id="F9" position="float" orientation="portrait"><object-id xmlns:xlink="http://www.w3.org/1999/xlink" content-type="doi" xlink:type="simple">10.3897/zookeys.1218.137110.figure9</object-id><object-id xmlns:xlink="http://www.w3.org/1999/xlink" content-type="zenodo_dep_id" xlink:type="simple">14196116</object-id><object-id xmlns:xlink="http://www.w3.org/1999/xlink" content-type="arpha" xlink:type="simple">94FA8FE8-00CC-5F64-8553-B01CFDE08B2F</object-id><label>Figure 9.</label><caption><p>Habitat of <italic><tp:taxon-name><tp:taxon-name-part taxon-name-part-type="genus" reg="Isonychia">Isonychia</tp:taxon-name-part><tp:taxon-name-part taxon-name-part-type="species" reg="latias">latias</tp:taxon-name-part></tp:taxon-name></italic> sp. nov. <bold>A, B</bold> Sanchahe River, Dan Xia Valley, China <bold>C, D</bold> mature larva of <italic><tp:taxon-name><tp:taxon-name-part taxon-name-part-type="genus" reg="Isonychia">Isonychia</tp:taxon-name-part><tp:taxon-name-part taxon-name-part-type="species" reg="latias">latias</tp:taxon-name-part></tp:taxon-name></italic> sp. nov. about to emerge in natural environment.</p></caption><graphic xmlns:xlink="http://www.w3.org/1999/xlink" xlink:href="zookeys-1218-135_article-137110__-g009.jpg" position="float" orientation="portrait" xlink:type="simple" id="oo_1177995.jpg"><uri content-type="original_file" xlink:type="simple">https://binary.pensoft.net/fig/1177995</uri></graphic></fig><sec sec-type="﻿Genetics" id="SECID0EOPAG"><title>﻿Genetics</title><p>We performed a multi‐gene phylogenetic analysis using the mitochondrial genes <italic><abbrev xmlns:xlink="http://www.w3.org/1999/xlink" xlink:title="mitochondrial cytochrome c oxidase subunit I" id="ABBRID0EVPAG" xlink:type="simple">COI</abbrev></italic> and <italic><abbrev xmlns:xlink="http://www.w3.org/1999/xlink" xlink:title="16S ribosomal RNA" id="ABBRID0E1PAG" xlink:type="simple">16S</abbrev></italic>, including our new species, four <italic><tp:taxon-name><tp:taxon-name-part taxon-name-part-type="genus" reg="Isonychia">Isonychia</tp:taxon-name-part></tp:taxon-name></italic> s.s. species, and one <italic><tp:taxon-name><tp:taxon-name-part taxon-name-part-type="genus" reg="Prionoides">Prionoides</tp:taxon-name-part></tp:taxon-name></italic> species (Table <xref ref-type="table" rid="T2">2</xref>). <italic><tp:taxon-name><tp:taxon-name-part taxon-name-part-type="genus" reg="Chromarcys">Chromarcys</tp:taxon-name-part><tp:taxon-name-part taxon-name-part-type="species" reg="magnifica">magnifica</tp:taxon-name-part></tp:taxon-name></italic> Navás, 1932 and <italic><tp:taxon-name><tp:taxon-name-part taxon-name-part-type="genus" reg="Paegniodes">Paegniodes</tp:taxon-name-part><tp:taxon-name-part taxon-name-part-type="species" reg="cupulatus">cupulatus</tp:taxon-name-part></tp:taxon-name></italic> (Eaton, 1871) were used as outgroups. The topology of the <abbrev xmlns:xlink="http://www.w3.org/1999/xlink" xlink:title="Maximum-likelihood" id="ABBRID0EGRAG" xlink:type="simple">ML</abbrev> tree shows that <tp:taxon-name><tp:taxon-name-part taxon-name-part-type="genus" reg="Isonychia">Isonychia</tp:taxon-name-part> (<tp:taxon-name-part taxon-name-part-type="subgenus" reg="Prionoides">Prionoides</tp:taxon-name-part>) <tp:taxon-name-part taxon-name-part-type="species" reg="shima">shima</tp:taxon-name-part></tp:taxon-name> (Matsumura, 1931) is the first species to branch out, forming a sister group with the remaining species. Within the remaining species, our new species is the first to split off, forming a sister group with the other four <italic><tp:taxon-name><tp:taxon-name-part taxon-name-part-type="genus" reg="Isonychia">Isonychia</tp:taxon-name-part></tp:taxon-name></italic> s.s. species, which form a monophyletic group (Fig. <xref ref-type="fig" rid="F10">10</xref>).</p><fig id="F10" position="float" orientation="portrait"><object-id xmlns:xlink="http://www.w3.org/1999/xlink" content-type="doi" xlink:type="simple">10.3897/zookeys.1218.137110.figure10</object-id><object-id xmlns:xlink="http://www.w3.org/1999/xlink" content-type="zenodo_dep_id" xlink:type="simple">14196096</object-id><object-id xmlns:xlink="http://www.w3.org/1999/xlink" content-type="arpha" xlink:type="simple">5CD667D4-8A86-56D6-A4B1-5E94D4BD4D8A</object-id><label>Figure 10.</label><caption><p><abbrev xmlns:xlink="http://www.w3.org/1999/xlink" xlink:title="Maximum-likelihood" id="ABBRID0ELSAG" xlink:type="simple">ML</abbrev> tree for <italic><tp:taxon-name><tp:taxon-name-part taxon-name-part-type="genus" reg="Isonychia">Isonychia</tp:taxon-name-part></tp:taxon-name></italic> spp based on concatenated sequences of two genes (<italic><abbrev xmlns:xlink="http://www.w3.org/1999/xlink" xlink:title="mitochondrial cytochrome c oxidase subunit I" id="ABBRID0EXSAG" xlink:type="simple">COI</abbrev></italic> and <italic><abbrev xmlns:xlink="http://www.w3.org/1999/xlink" xlink:title="16S ribosomal RNA" id="ABBRID0E3SAG" xlink:type="simple">16S</abbrev></italic>) showing <italic><tp:taxon-name><tp:taxon-name-part taxon-name-part-type="genus" reg="Prionoides">Prionoides</tp:taxon-name-part></tp:taxon-name></italic> (green) and <italic><tp:taxon-name><tp:taxon-name-part taxon-name-part-type="genus" reg="Isonychia">Isonychia</tp:taxon-name-part></tp:taxon-name></italic> s.s. (red). <abbrev xmlns:xlink="http://www.w3.org/1999/xlink" xlink:title="Maximum-likelihood" id="ABBRID0EOTAG" xlink:type="simple">ML</abbrev> bootstrap values above 70 are indicated next to the nodes.</p></caption><graphic xmlns:xlink="http://www.w3.org/1999/xlink" xlink:href="zookeys-1218-135_article-137110__-g010.jpg" position="float" orientation="portrait" xlink:type="simple" id="oo_1177996.jpg"><uri content-type="original_file" xlink:type="simple">https://binary.pensoft.net/fig/1177996</uri></graphic></fig></sec></tp:treatment-sec><tp:treatment-sec><!--Section generated to contain objects referenced in tp:taxon-treatment.--><table-wrap id="T2" position="float" orientation="portrait"><label>Table 2.</label><caption><p>Sequences of <italic><tp:taxon-name><tp:taxon-name-part taxon-name-part-type="genus" reg="Isonychia">Isonychia</tp:taxon-name-part></tp:taxon-name></italic> spp. obtained from GenBank.</p></caption><table id="TID0E5SAG" rules="all"><tbody><tr><th rowspan="1" colspan="1">Species</th><th rowspan="1" colspan="1">Gene</th><th rowspan="1" colspan="1">GenBank #</th><th rowspan="1" colspan="1">Reference</th><th rowspan="1" colspan="1">Notes</th></tr><tr><td rowspan="1" colspan="1">
                <tp:taxon-name><tp:taxon-name-part taxon-name-part-type="genus" reg="Isonychia">I.</tp:taxon-name-part> (<tp:taxon-name-part taxon-name-part-type="subgenus" reg="Prionoides">Prionoides</tp:taxon-name-part>) <tp:taxon-name-part taxon-name-part-type="species" reg="shima">shima</tp:taxon-name-part></tp:taxon-name>
              </td><td rowspan="1" colspan="1">
                <italic>
                  <abbrev xmlns:xlink="http://www.w3.org/1999/xlink" xlink:title="mitochondrial cytochrome c oxidase subunit I" id="ABBRID0EPPAC" xlink:type="simple">COI</abbrev>
                </italic>
              </td><td rowspan="1" colspan="1" style="color: #396ba6">
                <ext-link xmlns:xlink="http://www.w3.org/1999/xlink" ext-link-type="gen" xlink:href="LC106878" xlink:type="simple">LC106878</ext-link>
              </td><td rowspan="1" colspan="1">
                <xref ref-type="bibr" rid="B27">Saito and Tojo 2016</xref>
              </td><td rowspan="1" colspan="1">—</td></tr><tr><td rowspan="1" colspan="1">
                <tp:taxon-name><tp:taxon-name-part taxon-name-part-type="genus" reg="Isonychia">I.</tp:taxon-name-part> (<tp:taxon-name-part taxon-name-part-type="subgenus" reg="Prionoides">Prionoides</tp:taxon-name-part>) <tp:taxon-name-part taxon-name-part-type="species" reg="shima">shima</tp:taxon-name-part></tp:taxon-name>
              </td><td rowspan="1" colspan="1">
                <italic>
                  <abbrev xmlns:xlink="http://www.w3.org/1999/xlink" xlink:title="16S ribosomal RNA" id="ABBRID0EBBAE" xlink:type="simple">16S</abbrev>
                </italic>
              </td><td rowspan="1" colspan="1" style="color: #396ba6">
                <ext-link xmlns:xlink="http://www.w3.org/1999/xlink" ext-link-type="gen" xlink:href="LC106655" xlink:type="simple">LC106655</ext-link>
              </td><td rowspan="1" colspan="1">
                <xref ref-type="bibr" rid="B27">Saito and Tojo 2016</xref>
              </td><td rowspan="1" colspan="1">—</td></tr><tr><td rowspan="1" colspan="1">
                <tp:taxon-name><tp:taxon-name-part taxon-name-part-type="genus" reg="Isonychia">I.</tp:taxon-name-part><tp:taxon-name-part taxon-name-part-type="sensu">(s.s.)</tp:taxon-name-part><tp:taxon-name-part taxon-name-part-type="species" reg="japonica">japonica</tp:taxon-name-part></tp:taxon-name>
              </td><td rowspan="1" colspan="1">
                <italic>
                  <abbrev xmlns:xlink="http://www.w3.org/1999/xlink" xlink:title="mitochondrial cytochrome c oxidase subunit I" id="ABBRID0EQCAE" xlink:type="simple">COI</abbrev>
                </italic>
              </td><td rowspan="1" colspan="1" style="color: #396ba6">
                <ext-link xmlns:xlink="http://www.w3.org/1999/xlink" ext-link-type="gen" xlink:href="LC106699" xlink:type="simple">LC106699</ext-link>
              </td><td rowspan="1" colspan="1">
                <xref ref-type="bibr" rid="B27">Saito and Tojo 2016</xref>
              </td><td rowspan="1" colspan="1">As <italic><tp:taxon-name><tp:taxon-name-part taxon-name-part-type="genus" reg="Isonychia">I.</tp:taxon-name-part><tp:taxon-name-part taxon-name-part-type="species" reg="valida">valida</tp:taxon-name-part></tp:taxon-name></italic></td></tr><tr><td rowspan="1" colspan="1">
                <tp:taxon-name><tp:taxon-name-part taxon-name-part-type="genus" reg="Isonychia">I.</tp:taxon-name-part><tp:taxon-name-part taxon-name-part-type="sensu">(s.s.)</tp:taxon-name-part><tp:taxon-name-part taxon-name-part-type="species" reg="japonica">japonica</tp:taxon-name-part></tp:taxon-name>
              </td><td rowspan="1" colspan="1">
                <italic>
                  <abbrev xmlns:xlink="http://www.w3.org/1999/xlink" xlink:title="16S ribosomal RNA" id="ABBRID0EKEAE" xlink:type="simple">16S</abbrev>
                </italic>
              </td><td rowspan="1" colspan="1" style="color: #396ba6">
                <ext-link xmlns:xlink="http://www.w3.org/1999/xlink" ext-link-type="gen" xlink:href="LC106476" xlink:type="simple">LC106476</ext-link>
              </td><td rowspan="1" colspan="1">
                <xref ref-type="bibr" rid="B27">Saito and Tojo 2016</xref>
              </td><td rowspan="1" colspan="1">As <italic><tp:taxon-name><tp:taxon-name-part taxon-name-part-type="genus" reg="Isonychia">I.</tp:taxon-name-part><tp:taxon-name-part taxon-name-part-type="species" reg="valida">valida</tp:taxon-name-part></tp:taxon-name></italic></td></tr><tr><td rowspan="1" colspan="1">
                <tp:taxon-name><tp:taxon-name-part taxon-name-part-type="genus" reg="Isonychia">I.</tp:taxon-name-part><tp:taxon-name-part taxon-name-part-type="sensu">(s.s.)</tp:taxon-name-part><tp:taxon-name-part taxon-name-part-type="species" reg="ignota">ignota</tp:taxon-name-part></tp:taxon-name>
              </td><td rowspan="1" colspan="1">
                <italic>
                  <abbrev xmlns:xlink="http://www.w3.org/1999/xlink" xlink:title="mitochondrial cytochrome c oxidase subunit I" id="ABBRID0EEGAE" xlink:type="simple">COI</abbrev>
                </italic>
              </td><td rowspan="1" colspan="1" style="color: #396ba6">
                <ext-link xmlns:xlink="http://www.w3.org/1999/xlink" ext-link-type="gen" xlink:href="LC114396" xlink:type="simple">LC114396</ext-link>
              </td><td rowspan="1" colspan="1">
                <xref ref-type="bibr" rid="B28">Saito et al. 2016</xref>
              </td><td rowspan="1" colspan="1">—</td></tr><tr><td rowspan="1" colspan="1">
                <tp:taxon-name><tp:taxon-name-part taxon-name-part-type="genus" reg="Isonychia">I.</tp:taxon-name-part><tp:taxon-name-part taxon-name-part-type="sensu">(s.s.)</tp:taxon-name-part><tp:taxon-name-part taxon-name-part-type="species" reg="ignota">ignota</tp:taxon-name-part></tp:taxon-name>
              </td><td rowspan="1" colspan="1">
                <italic>
                  <abbrev xmlns:xlink="http://www.w3.org/1999/xlink" xlink:title="16S ribosomal RNA" id="ABBRID0ETHAE" xlink:type="simple">16S</abbrev>
                </italic>
              </td><td rowspan="1" colspan="1" style="color: #396ba6">
                <ext-link xmlns:xlink="http://www.w3.org/1999/xlink" ext-link-type="gen" xlink:href="LC114375" xlink:type="simple">LC114375</ext-link>
              </td><td rowspan="1" colspan="1">
                <xref ref-type="bibr" rid="B28">Saito et al. 2016</xref>
              </td><td rowspan="1" colspan="1">—</td></tr><tr><td rowspan="1" colspan="1">
                <tp:taxon-name><tp:taxon-name-part taxon-name-part-type="genus" reg="Isonychia">I.</tp:taxon-name-part><tp:taxon-name-part taxon-name-part-type="sensu">(s.s.)</tp:taxon-name-part><tp:taxon-name-part taxon-name-part-type="species" reg="ussurica">ussurica</tp:taxon-name-part></tp:taxon-name>
              </td><td rowspan="1" colspan="1">
                <italic>
                  <abbrev xmlns:xlink="http://www.w3.org/1999/xlink" xlink:title="mitochondrial cytochrome c oxidase subunit I" id="ABBRID0ECJAE" xlink:type="simple">COI</abbrev>
                </italic>
              </td><td rowspan="1" colspan="1" style="color: #396ba6">
                <ext-link xmlns:xlink="http://www.w3.org/1999/xlink" ext-link-type="gen" xlink:href="LC114401" xlink:type="simple">LC114401</ext-link>
              </td><td rowspan="1" colspan="1">
                <xref ref-type="bibr" rid="B28">Saito et al. 2016</xref>
              </td><td rowspan="1" colspan="1">—</td></tr><tr><td rowspan="1" colspan="1">
                <tp:taxon-name><tp:taxon-name-part taxon-name-part-type="genus" reg="Isonychia">I.</tp:taxon-name-part><tp:taxon-name-part taxon-name-part-type="sensu">(s.s.)</tp:taxon-name-part><tp:taxon-name-part taxon-name-part-type="species" reg="ussurica">ussurica</tp:taxon-name-part></tp:taxon-name>
              </td><td rowspan="1" colspan="1">
                <italic>
                  <abbrev xmlns:xlink="http://www.w3.org/1999/xlink" xlink:title="16S ribosomal RNA" id="ABBRID0ERKAE" xlink:type="simple">16S</abbrev>
                </italic>
              </td><td rowspan="1" colspan="1" style="color: #396ba6">
                <ext-link xmlns:xlink="http://www.w3.org/1999/xlink" ext-link-type="gen" xlink:href="LC114379" xlink:type="simple">LC114379</ext-link>
              </td><td rowspan="1" colspan="1">
                <xref ref-type="bibr" rid="B28">Saito et al. 2016</xref>
              </td><td rowspan="1" colspan="1">—</td></tr><tr><td rowspan="1" colspan="1">
                <tp:taxon-name><tp:taxon-name-part taxon-name-part-type="genus" reg="Isonychia">I.</tp:taxon-name-part><tp:taxon-name-part taxon-name-part-type="sensu">(s.s.)</tp:taxon-name-part><tp:taxon-name-part taxon-name-part-type="species" reg="kiangsinensis">kiangsinensis</tp:taxon-name-part></tp:taxon-name>
              </td><td rowspan="1" colspan="1"><italic><abbrev xmlns:xlink="http://www.w3.org/1999/xlink" xlink:title="mitochondrial cytochrome c oxidase subunit I" id="ABBRID0EAMAE" xlink:type="simple">COI</abbrev></italic>/<italic><abbrev xmlns:xlink="http://www.w3.org/1999/xlink" xlink:title="16S ribosomal RNA" id="ABBRID0EFMAE" xlink:type="simple">16S</abbrev></italic></td><td rowspan="1" colspan="1" style="color: #396ba6">
                <ext-link xmlns:xlink="http://www.w3.org/1999/xlink" ext-link-type="gen" xlink:href="MH119135" xlink:type="simple">MH119135</ext-link>
              </td><td rowspan="1" colspan="1">
                <xref ref-type="bibr" rid="B35">Ye et al. 2018</xref>
              </td><td rowspan="1" colspan="1">Derived from mitogenome</td></tr><tr><td rowspan="1" colspan="1">
                <italic>
                  <tp:taxon-name><tp:taxon-name-part taxon-name-part-type="genus" reg="Chromarcys">Chromarcys</tp:taxon-name-part><tp:taxon-name-part taxon-name-part-type="species" reg="magnifica">magnifica</tp:taxon-name-part></tp:taxon-name>
                </italic>
              </td><td rowspan="1" colspan="1">
                <italic>
                  <abbrev xmlns:xlink="http://www.w3.org/1999/xlink" xlink:title="mitochondrial cytochrome c oxidase subunit I" id="ABBRID0ESNAE" xlink:type="simple">COI</abbrev>
                </italic>
              </td><td rowspan="1" colspan="1" style="color: #396ba6">
                <ext-link xmlns:xlink="http://www.w3.org/1999/xlink" ext-link-type="gen" xlink:href="MG516472" xlink:type="simple">MG516472</ext-link>
              </td><td rowspan="1" colspan="1">
                <xref ref-type="bibr" rid="B17">Massariol et al. 2019</xref>
              </td><td rowspan="1" colspan="1">—</td></tr><tr><td rowspan="1" colspan="1">
                <italic>
                  <tp:taxon-name><tp:taxon-name-part taxon-name-part-type="genus" reg="Chromarcys">Chromarcys</tp:taxon-name-part><tp:taxon-name-part taxon-name-part-type="species" reg="magnifica">magnifica</tp:taxon-name-part></tp:taxon-name>
                </italic>
              </td><td rowspan="1" colspan="1">
                <italic>
                  <abbrev xmlns:xlink="http://www.w3.org/1999/xlink" xlink:title="16S ribosomal RNA" id="ABBRID0EAPAE" xlink:type="simple">16S</abbrev>
                </italic>
              </td><td rowspan="1" colspan="1" style="color: #396ba6">
                <ext-link xmlns:xlink="http://www.w3.org/1999/xlink" ext-link-type="gen" xlink:href="MG516460" xlink:type="simple">MG516460</ext-link>
              </td><td rowspan="1" colspan="1">
                <xref ref-type="bibr" rid="B17">Massariol et al. 2019</xref>
              </td><td rowspan="1" colspan="1">—</td></tr><tr><td rowspan="1" colspan="1">
                <italic>
                  <tp:taxon-name><tp:taxon-name-part taxon-name-part-type="genus" reg="Paegniodes">Paegniodes</tp:taxon-name-part><tp:taxon-name-part taxon-name-part-type="species" reg="cupulatus">cupulatus</tp:taxon-name-part></tp:taxon-name>
                </italic>
              </td><td rowspan="1" colspan="1"><italic><abbrev xmlns:xlink="http://www.w3.org/1999/xlink" xlink:title="mitochondrial cytochrome c oxidase subunit I" id="ABBRID0EOQAE" xlink:type="simple">COI</abbrev></italic>/<italic><abbrev xmlns:xlink="http://www.w3.org/1999/xlink" xlink:title="16S ribosomal RNA" id="ABBRID0ETQAE" xlink:type="simple">16S</abbrev></italic></td><td rowspan="1" colspan="1" style="color: #396ba6">
                <ext-link xmlns:xlink="http://www.w3.org/1999/xlink" ext-link-type="gen" xlink:href="MW381300" xlink:type="simple">MW381300</ext-link>
              </td><td rowspan="1" colspan="1">
                <xref ref-type="bibr" rid="B16">Li et al. 2021</xref>
              </td><td rowspan="1" colspan="1">Derived from mitogenome</td></tr></tbody></table></table-wrap></tp:treatment-sec><ref-list><ref id="B26"><mixed-citation xmlns:xlink="http://www.w3.org/1999/xlink" xlink:type="simple"><person-group><name name-style="western"><surname>Qiang</surname><given-names>X-H</given-names></name><name name-style="western"><surname>Gong</surname><given-names>D-W</given-names></name><name name-style="western"><surname>Zhou</surname><given-names>C-F</given-names></name></person-group> (<year>2024</year>) A new mayfly species of <italic><tp:taxon-name><tp:taxon-name-part taxon-name-part-type="genus">Isonychia</tp:taxon-name-part></tp:taxon-name></italic> Eaton, 1871 (<tp:taxon-name><tp:taxon-name-part taxon-name-part-type="order">Ephemeroptera</tp:taxon-name-part></tp:taxon-name>: <tp:taxon-name><tp:taxon-name-part taxon-name-part-type="family">Isonychiidae</tp:taxon-name-part></tp:taxon-name>) with colourful wings from southern China. Aquatic Insects: 1–19. <ext-link xlink:href="10.1080/01650424.2024.2329539" ext-link-type="doi" xlink:type="simple">https://doi.org/10.1080/01650424.2024.2329539</ext-link></mixed-citation></ref><ref id="B27"><mixed-citation xmlns:xlink="http://www.w3.org/1999/xlink" xlink:type="simple"><person-group><name name-style="western"><surname>Saito</surname><given-names>R</given-names></name><name name-style="western"><surname>Tojo</surname><given-names>K</given-names></name></person-group> (<year>2016</year>) <article-title>Complex geographic- and habitat-based niche partitioning of an East Asian habitat generalist mayfly <italic><tp:taxon-name><tp:taxon-name-part taxon-name-part-type="genus">Isonychia</tp:taxon-name-part></tp:taxon-name></italic><tp:taxon-name><tp:taxon-name-part taxon-name-part-type="genus"/><tp:taxon-name-part taxon-name-part-type="species">japonica</tp:taxon-name-part></tp:taxon-name> (<tp:taxon-name><tp:taxon-name-part taxon-name-part-type="order">Ephemeroptera</tp:taxon-name-part></tp:taxon-name>:<tp:taxon-name><tp:taxon-name-part taxon-name-part-type="family">Isonychiidae</tp:taxon-name-part></tp:taxon-name>) with reference to differences in genetic structure.</article-title><source>Freshwater Science</source><volume>35</volume>(<issue>2</issue>): <fpage>712</fpage>–<lpage>723</lpage>. <ext-link xlink:href="10.1086/686564" ext-link-type="doi" xlink:type="simple">https://doi.org/10.1086/686564</ext-link></mixed-citation></ref><ref id="B28"><mixed-citation xmlns:xlink="http://www.w3.org/1999/xlink" xlink:type="simple"><person-group><name name-style="western"><surname>Saito</surname><given-names>R</given-names></name><name name-style="western"><surname>Jo</surname><given-names>J</given-names></name><name name-style="western"><surname>Sekiné</surname><given-names>K</given-names></name><name name-style="western"><surname>Bae</surname><given-names>YJ</given-names></name><name name-style="western"><surname>Tojo</surname><given-names>K</given-names></name></person-group> (<year>2016</year>) <article-title>Phylogenetic analyses of the isonychiid mayflies (<tp:taxon-name><tp:taxon-name-part taxon-name-part-type="order">Ephemeroptera</tp:taxon-name-part></tp:taxon-name>: <tp:taxon-name><tp:taxon-name-part taxon-name-part-type="family">Isonychiidae</tp:taxon-name-part></tp:taxon-name>) in the northeast palearctic region.</article-title><source>Entomological Research</source><volume>46</volume>(<issue>4</issue>): <fpage>246</fpage>–<lpage>259</lpage>. <ext-link xlink:href="10.1111/1748-5967.12168" ext-link-type="doi" xlink:type="simple">https://doi.org/10.1111/1748-5967.12168</ext-link></mixed-citation></ref><ref id="B35"><mixed-citation xmlns:xlink="http://www.w3.org/1999/xlink" xlink:type="simple"><person-group><name name-style="western"><surname>Ye</surname><given-names>Q-M</given-names></name><name name-style="western"><surname>Zhang</surname><given-names>S-S</given-names></name><name name-style="western"><surname>Cai</surname><given-names>Y-Y</given-names></name><name name-style="western"><surname>Storey</surname><given-names>KB</given-names></name><name name-style="western"><surname>Yu</surname><given-names>D-N</given-names></name><name name-style="western"><surname>Zhang</surname><given-names>J-Y</given-names></name></person-group> (<year>2018</year>) <article-title>The complete mitochondrial genome of <italic><tp:taxon-name><tp:taxon-name-part taxon-name-part-type="genus">Isonychia</tp:taxon-name-part><tp:taxon-name-part taxon-name-part-type="species">kiangsinensis</tp:taxon-name-part></tp:taxon-name></italic> (<tp:taxon-name><tp:taxon-name-part taxon-name-part-type="order">Ephemeroptera</tp:taxon-name-part></tp:taxon-name>: <tp:taxon-name><tp:taxon-name-part taxon-name-part-type="family">Isonychiidae</tp:taxon-name-part></tp:taxon-name>).</article-title><source>Mitochondrial DNA Part B</source><volume>3</volume>(<issue>2</issue>): <fpage>541</fpage>–<lpage>542</lpage>. <ext-link xlink:href="10.1080/23802359.2018.1467233" ext-link-type="doi" xlink:type="simple">https://doi.org/10.1080/23802359.2018.1467233</ext-link></mixed-citation></ref><ref id="B17"><mixed-citation xmlns:xlink="http://www.w3.org/1999/xlink" xlink:type="simple"><person-group><name name-style="western"><surname>Massariol</surname><given-names>F</given-names></name><name name-style="western"><surname>Takiya</surname><given-names>DM</given-names></name><name name-style="western"><surname>Salles</surname><given-names>FF</given-names></name></person-group> (<year>2019</year>) <article-title>Global classification and evolution of brushlegged mayflies (<tp:taxon-name><tp:taxon-name-part taxon-name-part-type="class">Insecta</tp:taxon-name-part></tp:taxon-name>: <tp:taxon-name><tp:taxon-name-part taxon-name-part-type="order">Ephemeroptera</tp:taxon-name-part></tp:taxon-name>: <tp:taxon-name><tp:taxon-name-part taxon-name-part-type="family">Oligoneuriidae</tp:taxon-name-part></tp:taxon-name>): phylogenetic analyses of morphological and molecular data and dated historical biogeography.</article-title><source>Zoological Journal of the Linnean Society</source><volume>187</volume>(<issue>2</issue>): <fpage>378</fpage>–<lpage>412</lpage>. <ext-link xlink:href="10.1093/zoolinnean/zlz031" ext-link-type="doi" xlink:type="simple">https://doi.org/10.1093/zoolinnean/zlz031</ext-link></mixed-citation></ref><ref id="B16"><mixed-citation xmlns:xlink="http://www.w3.org/1999/xlink" xlink:type="simple"><person-group><name name-style="western"><surname>Li</surname><given-names>R</given-names></name><name name-style="western"><surname>Lei</surname><given-names>Z</given-names></name><name name-style="western"><surname>Li</surname><given-names>W</given-names></name><name name-style="western"><surname>Zhang</surname><given-names>W</given-names></name><name name-style="western"><surname>Zhou</surname><given-names>C</given-names></name></person-group> (<year>2021</year>) <article-title>Comparative mitogenomic analysis of Heptageniid mayflies (<tp:taxon-name><tp:taxon-name-part taxon-name-part-type="class">Insecta</tp:taxon-name-part></tp:taxon-name>: <tp:taxon-name><tp:taxon-name-part taxon-name-part-type="order">Ephemeroptera</tp:taxon-name-part></tp:taxon-name>): conserved intergenic spacer and tRNA gene duplication.</article-title><source>Insects</source><volume>12</volume>(<issue>2</issue>): <fpage>1</fpage>–<lpage>15</lpage>. <ext-link xlink:href="10.3390/insects12020170" ext-link-type="doi" xlink:type="simple">https://doi.org/10.3390/insects12020170</ext-link></mixed-citation></ref></ref-list></tp:taxon-treatment>
